# Supplementary material for: Small Molecule Inhibitors of KDM5 Histone Demethylases Increase the Radiosensitivity of Breast Cancer Cells Overexpressing JARID1B
Source: Molecules. 2019 May 4;24(9):1739. doi: 10.3390/molecules24091739 (PMC6540222; doi:10.3390/molecules24091739)
Supplement: Supplementary file 1 [file molecules-24-01739-s001.zip]

Archive with 2 entries (2 files):
- supplementary.pdf
- SM Table1.xls
